# Supplementary material for: Digital Literacy and Interpersonal Trust as Predictors of Willingness to Share Patient-Generated Health Data Among Korean Internet Users: Cross-Sectional Study Using Privacy Calculus and Communication Privacy Management Theories
Source: J Med Internet Res. 2026 May 27;28:e75448. doi: 10.2196/75448 (PMC13215976; doi:10.2196/75448)
Supplement: Multimedia Appendix 1 — Variable definitions and questionnaire items used in this study. [file jmir-v28-e75448-s001.xlsx]

## Sheet: Sheet1
Question number	Korean questionnaire item	English questionnaire item	Construct	Variable description	Variable category
Area1	지역	Region	RA	Residential Area	Sociodemographic variable
Age_group	연령대	Age group	AG	Age Group	Sociodemographic variable
SQ1	SQ1. 성별	SQ1. Sex	SX	Sex	Sociodemographic variable
q14_7	Q14. 지능정보사회 발전으로 이용자가 5년 이내에 경험할 수 있는 현상 7) 전자적 감시가 보편화되면서 사생활 침해가 점차 늘어날 것이다	Q14. Phenomena that users can experience within 5 years due to the development of an intelligent information society 7) Privacy invasions will gradually increase as electronic surveillance becomes more widespread	PC	Privacy Concern	independent
q14_9	Q14. 지능정보사회 발전으로 이용자가 5년 이내에 경험할 수 있는 현상 9) 데이터 해킹을 넘어 휴먼해킹의 위험에 노출될 것이다	Q14. Phenomenon that users may experience within 5 years due to the development of an intelligent information society 9) They will be exposed to the risk of human hacking beyond data hacking	PC	Privacy Concern	independent
q14_10	Q14. 지능정보사회 발전으로 이용자가 5년 이내에 경험할 수 있는 현상 10) 개인은 데이터 사용처나 사용 방식에 대한 자기 통제권을 잃게 될 것이다	Q14. Phenomenon that users may experience within 5 years due to the development of an intelligent information society 10) Individuals will lose self-control over where and how data is used	PC	Privacy Concern	independent
q15_1	Q15. 이용기록이 서버에 남을 것을 우려해 이용을 망설인 경험 1) 음성인식 시스템에 목소리를 남기기	Q15. Experience of hesitating to use due to concerns that usage records will be left on the server 1) Leaving a voice on a voice recognition system	PR	Perceived Risk	independent
q15_2	Q15. 이용기록이 서버에 남을 것을 우려해 이용을 망설인 경험 2) SNS에 글 혹은 댓글을 남기기	Q15. Experience of hesitating to use due to concerns that usage records will be left on the server 2) Leaving a post or comment on SNS	PR	Perceived Risk	independent
q15_3	Q15. 이용기록이 서버에 남을 것을 우려해 이용을 망설인 경험 3) 인터넷 포털사이트 뉴스나 언론사의 기사를 구독하기	Q15. Experience of hesitating to use due to concerns that usage records will be left on the server 3) Subscribing to news on Internet portal sites or articles from media outlets	PR	Perceived Risk	independent
q15_4	Q15. 이용기록이 서버에 남을 것을 우려해 이용을 망설인 경험 4) 인터넷으로 음악, 영화, 동영상을 시청하거나 청취하기	Q15. Experience of hesitating to use due to concerns that usage records would be left on the server 4) Watching or listening to music, movies, or videos on the Internet	PR	Perceived Risk	independent
q15_5	Q15. 이용기록이 서버에 남을 것을 우려해 이용을 망설인 경험 5) 길찾기, 경로안내 서비스 이용하기	Q15. Experience of hesitating to use due to concerns that usage records would be left on the server 5) Using a route-finding or route-guidance service	PR	Perceived Risk	independent
q15_6	Q15. 이용기록이 서버에 남을 것을 우려해 이용을 망설인 경험 6) 온라인 쇼핑몰에서 물건 구매하기	Q15. Experience of hesitating to use due to concerns that usage records would be left on the server 6) Purchasing items from an online shopping mall	PR	Perceived Risk	independent
q15_7	Q15. 이용기록이 서버에 남을 것을 우려해 이용을 망설인 경험 7) 특정 장소에서 SNS를 이용해 체크인하기	Q15. Experience of hesitating to use due to concerns that usage records would be left on the server 7) Checking in using SNS at a specific location	PR	Perceived Risk	independent
q15_8	Q15. 이용기록이 서버에 남을 것을 우려해 이용을 망설인 경험 8) 인터넷 검색창에 검색어를 입력하기	Q15. Experience of hesitating to use due to concerns that usage records would be left on the server 8) Entering search terms in an Internet search box	PR	Perceived Risk	independent
q15_9	Q15. 이용기록이 서버에 남을 것을 우려해 이용을 망설인 경험 9) 은행, 주식, 보험 등 금융 서비스 앱 이용하기	Q15. Experience of hesitating to use due to concerns that usage records would be left on the server 9) Using financial service apps such as banking, stocks, and insurance	PR	Perceived Risk	independent
q15_10	Q15. 이용기록이 서버에 남을 것을 우려해 이용을 망설인 경험 10) 운동, 식사, 건강 등에 관한 정보를 웨어러블 기기나 앱으로 기록하기	Q15. Experience of hesitating to use due to concerns that usage records would be left on the server 10) Recording information about exercise, meals, health, etc. using a wearable device or app	PR	Perceived Risk	independent
q15_11	Q15. 이용기록이 서버에 남을 것을 우려해 이용을 망설인 경험 11) SNS에서 팔로우나 좋아요, 공유하기 등을 눌러 공감을 표시하기	Q15. Experience of hesitating to use due to concerns that usage records would be left on the server 11) Expressing sympathy by clicking Follow, Like, or Share on SNS	PR	Perceived Risk	independent
q15_12	Q15. 이용기록이 서버에 남을 것을 우려해 이용을 망설인 경험 12) 가상세계에서 게임 플레이, 회의, 아바타 꾸미기, 집짓기 등 특정한 활동을 하기	Q15. Experience of hesitating to use due to concerns that usage records would be left on the server 12) Engaging in specific activities in the virtual world such as playing games, holding meetings, decorating avatars, or building houses	PR	Perceived Risk	independent
q15_13	Q15. 이용기록이 서버에 남을 것을 우려해 이용을 망설인 경험 13) 맞춤형 마케팅 정보 제공에 동의하기	Q15. Experience of hesitating to use due to concerns that usage records would be left on the server 13) Agreeing to provide customized marketing information	PR	Perceived Risk	independent
q15_14	Q15. 이용기록이 서버에 남을 것을 우려해 이용을 망설인 경험 14) 서비스 리뷰·평가 남기기	Q15. Experience of hesitating to use due to concerns that usage records would be left on the server 14) Leaving a service review or evaluation	PR	Perceived Risk	independent
q15_15	Q15. 이용기록이 서버에 남을 것을 우려해 이용을 망설인 경험 15) 공공포털에서 온라인 민원 작성하기	Q15. Experience of hesitating to use due to concerns that usage records would be left on the server 15) Writing an online complaint on a public portal	PR	Perceived Risk	independent
q15_16	Q15. 이용기록이 서버에 남을 것을 우려해 이용을 망설인 경험 16) 온라인 거래하기	Q15. Experience of hesitating to use due to concerns that usage records would be left on the server 16) Making an online transaction	PR	Perceived Risk	independent
q15_17	Q15. 이용기록이 서버에 남을 것을 우려해 이용을 망설인 경험 17) 온라인 포털사이트 가입을 위한 실명 인증하기	Q15. Experience of hesitating to use due to concerns that usage records would be left on the server 17) Verifying real name to sign up for an online portal site	PR	Perceived Risk	independent
q16_9	Q16. 개인정보 제공 허용 범위 9) 건강정보	Q16. Scope of personal information provision allowed 9) Health information	SW	Willingness To Share Health Data	dependent
q17_1	Q17. 범죄 예방, 안전, 공익 등 서비스·앱 이용 상황별 수용 정도 1) 제품 할인 혜택을 위해 개인정보 수집·활용을 허용하는 것	Q17. Acceptance level by service/app usage situation such as crime prevention, safety, and public interest 1) Allowing collection and use of personal information for product discount benefits	MB	Monetary Benefit	independent
q17_2	Q17. 범죄 예방, 안전, 공익 등 서비스·앱 이용 상황별 수용 정도 2) SNS 이용을 위해 개인정보 또는 온라인 활동 정보를 제공하는 것	Q17. 2) Providing personal information or online activity information for SNS use	MB	Monetary Benefit	independent
q17_3	Q17. 범죄 예방, 안전, 공익 등 서비스·앱 이용 상황별 수용 정도 3) 웹툰 서비스의 무료 이용을 위해 개인정보 또는 온라인 활동정보 제공이 필요한 광고를 보게 되는 것	Q17. Acceptance level by service/app use situation such as crime prevention, safety, public interest, etc. 3) Seeing advertisements requiring personal information or online activity information for free use of webtoon services	MB	Monetary Benefit	independent
q17_8	Q17. 범죄 예방, 안전, 공익 등 서비스·앱 이용 상황별 수용 정도 8) 더 편리한 삶을 위해 집안 내 다양한 정보를 외부기업에 공유하는 것	Q17. 8) Sharing various information in the home with external companies for a more convenient life	PB	Perceived Benefit	independent
q17_9	Q17. 범죄 예방, 안전, 공익 등 서비스·앱 이용 상황별 수용 정도 9) 위급상황에 신속히 대처하고 미래의 건강한 삶을 위해 실시간 건강 상태를 의료기관이 수집하도록 허용하는 것	Q17. Acceptance level of service/app usage such as crime prevention, safety, and public interest 9) Allowing medical institutions to collect real-time health status for quick response to emergency situations and a healthy life in the future	MM	Moral Motivation	independent
q17_10	Q17. 범죄 예방, 안전, 공익 등 서비스·앱 이용 상황별 수용 정도 10) 복지 서비스 이용 안내를 받기 위해 개인 소득 및 납세 정보를 정부·공공기관에 제공하는 것	Q17. Acceptance level of service/app usage such as crime prevention, safety, and public interest 10) Providing personal income and tax payment information to the government and public institutions to receive guidance on using welfare services	MM	Moral Motivation	independent
q17_11	Q17. 범죄 예방, 안전, 공익 등 서비스·앱 이용 상황별 수용 정도 11) 공공기물 훼손 방지 및 재난 예방을 위해 CCTV를 설치하는 것	Q17. Acceptance level of service/app usage such as crime prevention, safety, and public interest 11) Installing CCTV to prevent damage to public property and disaster prevention	MM	Moral Motivation	independent
q17_12	Q17. 범죄 예방, 안전, 공익 등 서비스·앱 이용 상황별 수용 정도 12) 공익을 위해 대학 및 연구기관이 개인정보를 사용하도록 허용하는 것	Q17. Acceptance level of service/app usage such as crime prevention, safety, and public interest 12) Allowing universities and research institutes to use personal information for the public interest	MM	Moral Motivation	independent
q17_13	Q17. 범죄 예방, 안전, 공익 등 서비스·앱 이용 상황별 수용 정도 13) 패션 스타일을 추천받기 위해서 신체사이즈, 선호 색상 등을 의류 업체에 제공하는 것	Q17. Acceptance level of service/app usage such as crime prevention, safety, and public interest 13) Providing body size, preferred colors, etc. to clothing companies to receive recommendations for fashion styles	PB	Perceived Benefit	independent
q17_14	Q17. 범죄 예방, 안전, 공익 등 서비스·앱 이용 상황별 수용 정도 14) 적합한 식사 추천을 위해 관련 사이트에 나의 건강 정보나 음식 취향을 제공하는 것	Q17. 14) Providing my health information or food preferences to related sites for appropriate meal recommendations	PB	Perceived Benefit	independent
q18_3	Q18. 인공지능 추천 서비스 제공자 책무 3) 추천 서비스 제공자는 이용자에게 제작자(생산자)의 인공지능 서비스 운영 과정에서 자신의 개인정보가 어떻게 수집되고 활용되는지를 알려 줄 필요가 있다	Q18. Responsibilities of AI recommendation service providers 3) Recommendation service providers need to inform users of how their personal information is collected and utilized in the process of operating the AI ​​service of the creator (producer)	IC	Information Control	independent
q18_7	Q18. 인공지능 추천 서비스 제공자 책무 7) 추천 서비스 제공자는 이용자에게 인공지능 추천 서비스 이용 정보에 대한 처분권을 제공할 필요가 있다	Q18. Responsibilities of AI recommendation service providers 7) Recommendation service providers need to provide users with the right to dispose of AI recommendation service usage information	IC	Information Control	independent
q18_8	Q18. 인공지능 추천 서비스 제공자 책무 8) 추천 서비스 제공자는 이용자에게 인공지능 추천 서비스를 이용하다 발생한 사고로 인한 피해나 불이익에 대해 설명할 필요가 있다	Q18. Responsibilities of AI recommendation service providers 8) Recommendation service providers need to explain to users any damages or disadvantages resulting from accidents that occur while using AI recommendation services	IC	Information Control	independent
q18_9	Q18. 인공지능 추천 서비스 제공자 책무 9) 추천 서비스 제공자는 이용자의 특성을 고려하여 콘텐츠의 위험성을 사전에 검증해야 한다	Q18. Responsibilities of AI recommendation service providers 9) Recommendation service providers need to verify the risk of content in advance by considering the characteristics of users	PE	Perceived Effectiveness Of Government Regulation	independent
q18_10	Q18. 인공지능 추천 서비스 제공자 책무 10) 인공지능 추천 서비스 제공자는 시스템 운영 과정에서 기능적 오류, 오작동, 현행 법령 위반 등 부정적인 결과를 해결할 의무가 있다	Q18. Responsibilities of AI recommendation service providers 10) AI recommendation service providers have the obligation to resolve negative outcomes such as functional errors, malfunctions, and violations of current laws during the system operation process	PE	Perceived Effectiveness Of Government Regulation	independent
q18_11	Q18. 인공지능 추천 서비스 제공자 책무 11) 인공지능 추천 서비스가 공공의 이익에 반할 때 정부의 제도적 보완이 필요하다	Q18. Responsibilities of AI recommendation service providers 11) When AI recommendation services are against the public interest, institutional supplementation by the government is necessary	PE	Perceived Effectiveness Of Government Regulation	independent
q19_1	Q19. 인공지능 보편화와 사생활 보호 1) 인공지능이나 사물인터넷이 보편화되면 사생활 노출이 늘어날 것이다	Q19. Popularization of AI and Privacy Protection 1) As AI or the Internet of Things become popular, privacy exposure will increase	PC	Privacy Concern	independent
q19_2	Q19. 인공지능 보편화와 사생활 보호 2) 개인은 지능정보활용 능력을 이용하여 자신의 개인정보 노출 정도를 능동적으로 결정할 수 있을 것이다	Q19. Popularization of AI and Privacy Protection 2) Individuals will be able to actively determine the extent of exposure of their personal information by utilizing the ability to utilize intelligent information	PC	Privacy Concern	independent
q19_3	Q19. 인공지능 보편화와 사생활 보호 3) 부유층은 사생활 보호를 받게 되는 반면 빈곤층은 사생활 보호를 받기 어려워질 것이다	Q19. Artificial intelligence popularization and privacy protection 3) The wealthy will have privacy protection, while the poor will have difficulty in having their privacy protected	PC	Privacy Concern	independent
q20_3	Q20. 기관·기업의 개인정보 관리 3) 인터넷 금융기관	Q20. Personal information management of institutions and companies 3) Internet financial institutions	TR	Institutional Trust	independent
q20_5	Q20. 기관·기업의 개인정보 관리 5) 정부 또는 공공기관	Q20. Personal information management of institutions and companies 5) Government or public institutions	TR	Institutional Trust	independent
q20_8	Q20. 기관·기업의 개인정보 관리 8) 통신사	Q20. Personal information management of institutions and companies 8) Telecommunication companies	TR	Institutional Trust	independent
q20_10	Q20. 기관·기업의 개인정보 관리 10) 의료기관	Q20. Personal information management of institutions and companies 10) Medical institutions	TR	Institutional Trust	independent
q32	Q32. 대인 신뢰도 평가 : 귀하는 일반적으로 사람들을 어느 정도 신뢰하십니까?	Q32. Interpersonal trust assessment : How much do you generally trust people?	IT	Interpersonal Trust	independent
q33_1	Q33. 디지털 역량 수준 1) 온라인 간편결제를 이용해 물건을 살 수 있다	Q33. Digital competency level 1) I can buy things using online simple payment	DL_DU	Digital Literacy Of Use	independent
q33_2	Q33. 디지털 역량 수준 2) 인터넷에서 가격 비교를 통해 저렴한 가격의 상품을 찾을 수 있다	Q33. Digital competency level 2) I can find cheaper products by comparing prices on the Internet	DL_DU	Digital Literacy Of Use	independent
q33_3	Q33. 디지털 역량 수준 3) 행정업무처리를 위한 전자민원서비스 이용할 수 있다	Q33. Digital competency level 3) I can use electronic civil service for administrative work	DL_DU	Digital Literacy Of Use	independent
q33_4	Q33. 디지털 역량 수준 4) 인터넷이나 앱을 이용해 교통수단을 예약·호출할 수 있다	Q33. Digital competency level 4) I can reserve and call transportation using the Internet or an app	DL_DU	Digital Literacy Of Use	independent
q33_5	Q33. 디지털 역량 수준 5) 인터넷에서 보험상품 등에 가입할 수 있다	Q33. Digital competency level 5) I can sign up for insurance products, etc. on the Internet	DL_DU	Digital Literacy Of Use	independent
q33_6	Q33. 디지털 역량 수준 6) 키오스크로 음식 주문, 영화티켓 및 교통수단 승차권 구매, 병원 수납 등을 할 수 있다	Q33. Digital competency level 6) I can order food, purchase movie tickets and transportation tickets, and make hospital payments using kiosks	DL_DU	Digital Literacy Of Use	independent
q33_8	Q33. 디지털 역량 수준 8) 피싱 당했을 때, 신고하는 방법과 피해 구제방법을 알고 있다	Q33. Digital Competency Level 8) When I am phished, I know how to report it and how to get relief	DL_DD	Digital Literacy Of Understanding	independent
q33_9	Q33. 디지털 역량 수준 9) 저작권이 침해됐을때, 신고하고 피해구제 받는 방법을 알고 있다	Q33. Digital Competency Level 9) When my copyright is infringed, I know how to report it and get relief	DL_DD	Digital Literacy Of Understanding	independent
q33_10	Q33. 디지털 역량 수준 10) 포털이나 소셜미디어에서 누군가 내 권리를 침해했을 때 신고하는 방법을 안다	Q33. Digital Competency Level 10) I know how to report it when someone infringes my rights on a portal or social media	DL_DD	Digital Literacy Of Understanding	independent
q33_11	Q33. 디지털 역량 수준 11) 사이버범죄 등 불법 사이트를 신고하는 방법을 알고 있다	Q33. Digital Competency Level 11) I know how to report illegal sites such as cybercrimes	DL_DD	Digital Literacy Of Understanding	independent
q33_12	Q33. 디지털 역량 수준 12) 찾은 정보의 출처를 확인할 수 있다	Q33. Digital Competency Level 12) I can check the source of the information I find	DL_DD	Digital Literacy Of Understanding	independent
q33_13	Q33. 디지털 역량 수준 13) 다른 자료들과 비교해 검색 결과에서 믿을만한 정보를 구별할 수 있다	Q33. Digital Competency Level 13) I can distinguish reliable information from search results by comparing it with other sources	DL_DD	Digital Literacy Of Understanding	independent
q33_14	Q33. 디지털 역량 수준 14) 광고성 정보를 구별해 낼 수 있다	Q33. Digital Competency Level 14) I can distinguish advertising information	DL_DD	Digital Literacy Of Understanding	independent
q33_15	Q33. 디지털 역량 수준 15) 사기 또는 속이려는 사이트를 가려낼 수 있다	Q33. Digital Competency Level 15) I can identify fraudulent or deceptive sites	DL_DD	Digital Literacy Of Understanding	independent
q33_16	Q33. 디지털 역량 수준 16) 영상을 촬영해서 편집할 수 있다	Q33. Digital Competency Level 16) I can film and edit videos	DL_DE	Digital Literacy Of Engagement	independent
q33_17	Q33. 디지털 역량 수준 17) 사진을 보정하거나 편집할 수 있다	Q33. Digital Competency Level 17) You can correct or edit photos	DL_DE	Digital Literacy Of Engagement	independent
q33_18	Q33. 디지털 역량 수준 18) 드라마, 애니메이션, 뮤직비디오, 영화 등 기존 영상 콘텐츠를 동영상이나 GIF 같은 다른 형식의 콘텐츠로 바꿀 수 있다	Q33. Digital Competency Level 18) You can change existing video content such as dramas, animations, music videos, and movies into other types of content such as videos or GIFs	DL_DE	Digital Literacy Of Engagement	independent
q33_19	Q33. 디지털 역량 수준 19) 국회의원, 지방의원이나 정당 활동에 참여하거나 후원할 수 있다	Q33. Digital Competency Level 19) You can participate in or support activities of members of the National Assembly, local council members, or political parties	DL_DD	Digital Literacy Of Understanding	independent
q33_20	Q33. 디지털 역량 수준 20) 정치·사회 문제에 대해 토론하거나 서명·청원 등을 할 수 있다	Q33. Digital Competency Level 20) You can discuss political and social issues or sign or petition	DL_DD	Digital Literacy Of Understanding	independent
q33_21	Q33. 디지털 역량 수준 21) 인터넷으로 기부를 할 수 있다	Q33. Digital Competency Level 21) You can make donations online	DL_DD	Digital Literacy Of Understanding	independent
q33_22	Q33. 디지털 역량 수준 22) 소셜미디어나 게시판 등에 글을 쓸 때 공개범위를 설정할 수 있다	Q33. Digital Competency Level 22) You can set the scope of disclosure when writing on social media or bulletin boards	DL_DE	Digital Literacy Of Engagement	independent
q33_23	Q33. 디지털 역량 수준 23) 백신 프로그램을 설치해 악성코드를 검사·치료할 수 있다	Q33. Digital Competency Level 23) You can install antivirus programs to check for and treat malware	DL_DE	Digital Literacy Of Engagement	independent
q33_24	Q33. 디지털 역량 수준 24) PC·스마트폰·태블릿PC에서 쿠키 및 방문기록을 삭제할 수 있다	Q33. Digital Competency Level 24) You can delete cookies and browsing history on PCs, smartphones, and tablet PCs	DL_DE	Digital Literacy Of Engagement	independent
DQ1	DQ1. 귀하의 직업은 무엇입니까?	DQ1. What is your occupation?	OC	Occupation	Sociodemographic variable
DQ2_1	DQ2. 귀하의 최종학력은 어떻게 되십니까?_학력	DQ2. What is your highest level of education?_Education	EL	Educational Level	Sociodemographic variable
DQ6	DQ6. (첫 번째 응답 가구원만 응답)귀댁의 월평균 가구 소득은 얼마입니까?	DQ6. (Only the first responding household member will respond) What is your household's average monthly household income?	HI	Household Income	Sociodemographic variable
DQ7	DQ7. 우리 국민들의 생활 수준을 상, 중상, 중, 중하, 하의 다섯 단계로 나눈다면, 귀하 가족의 생활 수준은 어디에 속한다고 생각하십니까?	DQ7. If the standard of living of our people were divided into five levels: upper, upper-middle, middle, lower-middle, and lower, where do you think your family's standard of living would fall?	SL	Perceived Standard Of Living	Sociodemographic variable
